# Supplementary material for: Nemo: a computational tool for analyzing nematode locomotion
Source: BMC Neurosci. 2007 Oct 17;8:86. doi: 10.1186/1471-2202-8-86 (PMC2148042; doi:10.1186/1471-2202-8-86)
Supplement: Additional file 2 — Computer algorithms. Codes used to extract quantitative information. [file 1471-2202-8-86-S2.zip]

Archive with 15 entries (14 files):
- Computer algorithms/Algorithms.pdf
- Computer algorithms/area_calculation.m
- Computer algorithms/cm_total.m
- Computer algorithms/correct_skeleton.m
- Computer algorithms/extract_all_objects.m
- Computer algorithms/extract_all_objects_amc.m
- Computer algorithms/extract_object.m
- Computer algorithms/length_elegans.m
- Computer algorithms/manual_correction.m
- Computer algorithms/nemo.fig
- Computer algorithms/nemo.m
- Computer algorithms/point_segment.m
- Computer algorithms/readme.pdf
- Computer algorithms/thickness_automatic.m
- Computer algorithms/
