# Supplementary material for: Nemo: a computational tool for analyzing nematode locomotion
Source: BMC Neurosci. 2007 Oct 17;8:86. doi: 10.1186/1471-2202-8-86 (PMC2148042; doi:10.1186/1471-2202-8-86)
Supplement: Additional file 2 — Computer algorithms. Codes used to extract quantitative information. [file 1471-2202-8-86-S2.zip › Computer algorithms/area_calculation.m]

function numb= area_calculation(a,b)
%%   COPYRIGHT:  George D. Tsibidis(1) and Nektarios Tavernarakis(2)
%               (1) Institute of Electronic Structure and Laser 
%               (2) Institute of Molecular Biology and Biotechnology 
%               Foundation for Research and Technology-Hellas (FORTH)
%               January 2007
%
%
% a: starting image
% b: ending image


for s=a:b
    s=s
    cd ('DATA_SAVED')
    %%%  load mask
    A=load(['mask_' int2str(s)]);
    area=find(A==1);
    sum_area=length(area);
    %%%%  compute area 
    
    %save
    
    cd ..
    cd ('DATA_SAVED')
    aq=['area_' int2str(s) '.txt'];
    save(aq,'sum_area','-ascii')  ;
    
    cd ..
    
end
