# Supplementary material for: Nemo: a computational tool for analyzing nematode locomotion
Source: BMC Neurosci. 2007 Oct 17;8:86. doi: 10.1186/1471-2202-8-86 (PMC2148042; doi:10.1186/1471-2202-8-86)
Supplement: Additional file 2 — Computer algorithms. Codes used to extract quantitative information. [file 1471-2202-8-86-S2.zip › Computer algorithms/manual_correction.m]

function manu=manual_correction(image)
%remove manually the extra bits along the skeleton
%   COPYRIGHT:  George D. Tsibidis(1) and Nektarios Tavernarakis(2)
%               (1) Institute of Electronic Structure and Laser 
%               (2) Institute of Molecular Biology and Biotechnology 
%               Foundation for Research and Technology-Hellas (FORTH)
%               January 2007
%

cd ('DATA_SAVED')

A=load(['skeleton_' int2str(image)]);
figure;imshow(A);
[C,R,p]=impixel;
C_new=C(1:end-1);
R_new=R(1:end-1);

for k=1:length(C_new)
A(R_new(k),C_new(k))=0;    
end
%figure;imshow(A);
file2=['skeleton_' int2str(image)];


save(file2,'A', '-ascii');


cd ..
